# Supplementary material for: Spatiotemporal distribution of caudal-type homeobox proteins during development of the hindgut and anorectum in human embryos
Source: PeerJ. 2016 Mar 24;4:e1771. doi: 10.7717/peerj.1771 (PMC4811170; doi:10.7717/peerj.1771)
Supplement: Supplemental Information 1 [file peerj-04-1771-s001.zip]

Archive with 45 entries (44 files):
- 1/
- 1/c1-1-13 100╡≈╒√.jpg
- 1/c1-1-13 200╡≈╒√.jpg
- 1/c1-1-13 400í»╡≈╒√.jpg
- 1/c1-1-13 400╡≈╒√.jpg
- 1/c1-1-13 40╡≈╒√.jpg
- 1/C1-1-9 100▒╢'╡≈╒√.jpg
- 1/C1-1-9 200▒╢╡≈╒√.jpg
- 1/C1-1-9 400▒╢╡≈╒√.jpg
- 1/C1-1-9 40▒╢╡≈╒√.jpg
- 1/c1-11-11 100╡≈╒√.jpg
- 1/c1-11-11 200'╡≈╒√.jpg
- 1/c1-11-11 400╡≈╒√.jpg
- 1/c1-11-11 40╡≈╒√.jpg
- 1/c1-13-5 100╡≈╒√.jpg
- 1/c1-13-5 200╡≈╒√.jpg
- 1/c1-13-5 400╡≈╒√.jpg
- 1/c1-13-5 40╡≈╒√.jpg
- 1/c1-13-6 100╡≈╒√.jpg
- 1/c1-13-6 200╡≈╒√.jpg
- 1/c1-13-6 400'╡≈╒√.jpg
- 1/c1-13-6 40╡≈╒√.jpg
- 1/c1-25-10 100╡≈╒√.jpg
- 1/c1-25-10 200'╡≈╒√.jpg
- 1/c1-25-10 200╡≈╒√.jpg
- 1/c1-25-10 400╡≈╒√.jpg
- 1/c1-25-10 40╡≈╒√.jpg
- 1/C1-37-14 100▒╢╡≈╒√'.jpg
- 1/C1-37-14 200▒╢'╡≈╒√.jpg
- 1/C1-37-14 200▒╢╡≈╒√.jpg
- 1/C1-37-14 40▒╢╡≈╒√'.jpg
- 1/c1-37-14-100▒╢'╡≈╒√.jpg
- 1/c1-37-14-200▒╢'╡≈╒√.jpg
- 1/c1-37-14-40▒╢╡≈╒√.jpg
- 1/c1-38-11 100▒╢╡≈╒√.jpg
- 1/c1-38-11 200▒╢'╡≈╒√.jpg
- 1/c1-38-11-400▒╢'╡≈╒√.jpg
- 1/c1-38-11-40▒╢╡≈╒√.jpg
- 1/c1-4-1 100.jpg
- 1/c1-4-1 200.jpg
- 1/c1-4-1 40.jpg
- 1/c1-8-1 100╡≈╒√.jpg
- 1/c1-8-1 200'╡≈╒√.jpg
- 1/c1-8-1 400'╡≈╒√.jpg
- 1/c1-8-1 40╡≈╒√.jpg
