# Supplementary material for: Spatiotemporal distribution of caudal-type homeobox proteins during development of the hindgut and anorectum in human embryos
Source: PeerJ. 2016 Mar 24;4:e1771. doi: 10.7717/peerj.1771 (PMC4811170; doi:10.7717/peerj.1771)
Supplement: Supplemental Information 2 [file peerj-04-1771-s002.zip]

Archive with 29 entries (28 files):
- 2/
- 2/c2-37-10 100'╡≈╒√.jpg
- 2/c2-37-10 100╡≈╒√.jpg
- 2/c2-37-10 200''╡≈╒√.jpg
- 2/c2-37-10 200╡≈╒√.jpg
- 2/c2-37-10 400╡≈╒√.jpg
- 2/c2-38-10 100╡≈╒√.jpg
- 2/c2-38-10 200'╡≈╒√.jpg
- 2/c2-38-10 200╡≈╒√.jpg
- 2/c2-38-10 400''╡≈╒√.jpg
- 2/c2-38-10 400'╡≈╒√.jpg
- 2/c2-38-10 400╡≈╒√.jpg
- 2/c2-38-10 40╡≈╒√.jpg
- 2/C2-38-13 100▒╢╡≈╒√.jpg
- 2/C2-38-13 200▒╢'╡≈╒√.jpg
- 2/C2-38-13 200▒╢╡≈╒√.jpg
- 2/C2-38-13 400▒╢'╡≈╒√.jpg
- 2/C2-38-13 400▒╢╡≈╒√.jpg
- 2/C2-38-13 400╡≈╒√.jpg
- 2/C2-38-13 40▒╢╡≈╒√.jpg
- 2/C2-7w 200▒╢.jpg
- 2/C2-7w 40▒╢.jpg
- 2/c2-8-4 100╡≈╒√.jpg
- 2/c2-8-4 200''╡≈╒√.jpg
- 2/c2-8-4 200'╡≈╒√.jpg
- 2/c2-8-4 400'''╡≈╒√.jpg
- 2/c2-8-4 400''╡≈╒√.jpg
- 2/c2-8-4 400'╡≈╒√.jpg
- 2/c2-8-4 400╡≈╒√.jpg
