# Supplementary material for: Spatiotemporal distribution of caudal-type homeobox proteins during development of the hindgut and anorectum in human embryos
Source: PeerJ. 2016 Mar 24;4:e1771. doi: 10.7717/peerj.1771 (PMC4811170; doi:10.7717/peerj.1771)
Supplement: Supplemental Information 3 [file peerj-04-1771-s003.zip]

Archive with 43 entries (42 files):
- 4/
- 4/c4-1-7 100╡≈╒√.jpg
- 4/c4-1-7 200í»╡≈╒√.jpg
- 4/c4-1-7 200╡≈╒√.jpg
- 4/c4-1-7 400í«╡≈╒√.jpg
- 4/c4-1-7 400╡≈╒√.jpg
- 4/c4-1-7 40╡≈╒√.jpg
- 4/c4-25-12 100╡≈╒√.jpg
- 4/c4-25-12 200╡≈╒√.jpg
- 4/c4-25-12 400''╡≈╒√.jpg
- 4/c4-25-12 400'╡≈╒√.jpg
- 4/c4-25-12 400╡≈╒√.jpg
- 4/c4-25-12 40╡≈╒√.jpg
- 4/c4-36-7 100╡≈╒√.jpg
- 4/c4-36-7 200'.jpg
- 4/c4-36-7 200╡≈╒√.jpg
- 4/c4-36-7 400'''╡≈╒√.jpg
- 4/c4-36-7 400''╡≈╒√.jpg
- 4/c4-36-7 400'╡≈╒√.jpg
- 4/c4-36-7 400╡≈╒√.jpg
- 4/c4-36-7 40╡≈╒√.jpg
- 4/c4-37-11 100╡≈╒√.jpg
- 4/c4-37-11 200'.jpg
- 4/c4-37-11 200.jpg
- 4/c4-37-11 40.jpg
- 4/c4-37-11 400'''╡≈╒√.jpg
- 4/c4-37-11 400''╡≈╒√.jpg
- 4/c4-37-11 400'╡≈╒√.jpg
- 4/c4-37-11 400╡≈╒√.jpg
- 4/c4-50-98-100▒╢'╡≈╒√.jpg
- 4/c4-50-98-100▒╢╡≈╒√.jpg
- 4/c4-50-98-200▒╢''╡≈╒√.jpg
- 4/c4-50-98-200▒╢'╡≈╒√.jpg
- 4/c4-50-98-200▒╢╡≈╒√.jpg
- 4/c4-50-98-40▒╢╡≈╒√.jpg
- 4/c4-51-22-100▒╢''╡≈╒√.jpg
- 4/c4-51-22-100▒╢'╡≈╒√.jpg
- 4/c4-51-22-100▒╢╡≈╒√.jpg
- 4/c4-51-22-200▒╢''╡≈╒√.jpg
- 4/c4-51-22-200▒╢╡≈╒√.jpg
- 4/c4-51-22-40▒╢.jpg
- 4/C4-7w 200▒╢.jpg
- 4/C4-7w 40▒╢.jpg
